# Supplementary material for: Dataset for an analysis of tourism and economic growth: A study of Sri Lanka
Source: Data Brief. 2016 Jul 6;8:723–5. doi: 10.1016/j.dib.2016.06.066 (PMC4950579; doi:10.1016/j.dib.2016.06.066)
Supplement: Supplementary file 2 — Supplementary material [file mmc2.xls]

## Sheet: j$
Date	YL	KL	TUR	LNY	LNK	LNTULD	TUR_SQ	C	T	DUM
1970	810.64	840.002	0.156762	6.69782	6.7334	-1.85302	3.4337	1	1	0		YL = output per worker
1971	809.844	838.725	0.143502	6.69684	6.73188	-1.94141	3.76906	1	2	0		KL = capital stock per worker
1972	795.796	838.174	0.285833	6.67934	6.73123	-1.25235	1.56837	1	3	0		TUR = tourism receipts (%GDP)
1973	836.991	828.034	0.445121	6.72981	6.71905	-0.80941	0.655144	1	4	0		LNY = natural log of YL
1974	856.552	838.415	0.458794	6.75291	6.73151	-0.779153	0.60708	1	5	0		LNK = natural log of KL
1975	894.747	847.896	0.590827	6.79654	6.74276	-0.526233	0.276921	1	6	0		LNTULD = natural log of TUR
1976	909.691	886.608	0.785227	6.81311	6.7874	-0.241783	0.058459	1	7	0		TUR_SQ = square of LNTULD
1977	940.661	917.878	0.974538	6.84658	6.82206	-0.0257919	0.000665222	1	8	0		C = constant
1978	976.475	1005.27	2.04157	6.88395	6.91301	0.713722	0.509399	1	9	0		T = time trend
1979	1018.76	1130.42	2.30933	6.92634	7.03035	0.836958	0.700498	1	10	0		DUM = structural break dummy
1980	1058.21	1275.17	2.75057	6.96433	7.15084	1.01181	1.02375	1	11	0
1981	1110.99	1402.63	2.99829	7.013	7.2461	1.09804	1.2057	1	12	0
1982	1130.43	1506.67	3.07417	7.03035	7.31765	1.12304	1.26121	1	13	1
1983	1167.86	1643.98	2.43425	7.06293	7.40487	0.889639	0.791458	1	14	1
1984	1212.78	1772.12	1.73576	7.10067	7.47993	0.551443	0.30409	1	15	1
1985	1254.2	1873.78	1.37494	7.13425	7.53571	0.318407	0.101383	1	16	1
1986	1285.7	1981.77	1.28177	7.15906	7.59175	0.248241	0.0616237	1	17	1
1987	1288.23	2078.45	1.22715	7.16103	7.63938	0.204692	0.0418987	1	18	1
1988	1302.11	2143.41	1.09768	7.17174	7.67015	0.0931964	0.00868557	1	19	1
1989	1314.16	2183.15	1.08769	7.18095	7.68853	0.0840587	0.00706586	1	20	1
1990	1382.65	2236.64	1.64331	7.23176	7.71273	0.496715	0.246725	1	21	1
1991	1425.15	2290.89	1.74215	7.26203	7.73669	0.555121	0.308159	1	22	1
1992	1474.28	2366.4	2.07564	7.29592	7.76913	0.730272	0.533297	1	23	1
1993	1556.35	2460.19	2.01186	7.3501	7.808	0.699061	0.488686	1	24	1
1994	1621	2565.92	1.96883	7.3908	7.85007	0.677441	0.458926	1	25	1
1995	1687.06	2660.92	1.72989	7.43074	7.88643	0.54806	0.30037	1	26	1
1996	1732.06	2757.95	1.24481	7.45707	7.92224	0.21898	0.0479524	1	27	1
1997	1819.98	2855.03	1.43587	7.50658	7.95684	0.361769	0.130877	1	28	1
1998	1883.58	2994.55	1.45932	7.54093	8.00455	0.377974	0.142864	1	29	1
1999	1936.54	3133.26	1.75584	7.56866	8.04983	0.562946	0.316908	1	30	1
2000	2047.79	3333.73	1.54799	7.62452	8.11185	0.43696	0.190934	1	31	1
2001	2048.86	3500.96	1.34064	7.62504	8.16079	0.293146	0.0859347	1	32	1
2002	2116.13	3598.3	1.47931	7.65734	8.18822	0.391573	0.153329	1	33	1
2003	2212.37	3714.56	1.80068	7.70182	8.22001	0.588164	0.345937	1	34	1
2004	2301.38	3891.71	2.01718	7.74127	8.26661	0.7017	0.492382	1	35	1
2005	2419.02	4107.66	1.48446	7.79112	8.32061	0.395048	0.156063	1	36	1
2006	2576.45	4369.58	1.45086	7.85417	8.38242	0.372156	0.1385	1	37	1
2007	2726.71	4666.46	1.18824	7.91085	8.44816	0.172477	0.0297484	1	38	1
2008	2859.42	4960.83	0.784746	7.95837	8.50933	-0.242396	0.0587556	1	39	1
2009	2931.07	5232.37	0.830357	7.98312	8.56262	-0.185899	0.0345585	1	40	1
2010	3134.91	5538.2	1.1619	8.05036	8.61942	0.150053	0.0225158	1	41	1
2011	3358.29	5917.6	1.41753	8.11919	8.68569	0.348913	0.12174	1	42	0
2012	3666.29	6582.48	1.74823	8.20694	8.79217	0.558604	0.312038	1	43	0
2013	3902.31	7087.05	2.5526	8.26932	8.86602	0.93711	0.878176	1	44	0
2014	4158.14	7615.98	3.24401	8.33282	8.938	1.17681	1.38488	1	45	0
